# Supplementary material for: A phylogenetic estimate for golden moles (Mammalia, Afrotheria, Chrysochloridae)
Source: BMC Evol Biol. 2010 Mar 9;10:69. doi: 10.1186/1471-2148-10-69 (PMC2850353; doi:10.1186/1471-2148-10-69)
Supplement: Additional file 1 — Combined data nexus file. GHR alignment, indel, and morphological character data, plus 8 optimal MP trees and MrBayes command block, in nexus format, entitled "gmole-comb-feb10.nex". [file 1471-2148-10-69-S1.NEX]

#NEXUS 
[please cite Asher RJ, Maree S, Bronner G, Bennett NC, Bloomer P, Czechowski P, Meyer M, Hofreiter M. In Press.
A phylogenetic estimate for golden moles (Mammalia, Afrotheria, Chrysochloridae). BMC Evolutionary Biology.]

BEGIN DATA;
	DIMENSIONS  NTAX=30 NCHAR=1065;
	FORMAT DATATYPE=DNA  SYMBOLS= " 0 1 2 3 4 5 6 7 8" MISSING=? GAP=- EQUATE="#=?" INTERLEAVE ;
MATRIX

[GHR, AF06-align1-gmoleReduced.nex, 913 chars]
	Elephantulus    AGCCATTCATGACAACTATAAACCTGACTTCTACAATGATGACTCTTGGGTTGAATTTATTGAGCTAGACATTGATGACCCTGGTGAAAAGACTGGGGGATCAGACACGGACAGACTTCTAAGCATTGACTCTCAAAAATCACTTTCTATCCTTGGGGTGAAGGATGACGATTCTGGACGTACCAGCTGTTATGAACCTGACATTCTGGAGGCTGATTTCAATGCCAGTGACACATGTGAT---GGTACCTTAGGGGTGGCTCAGCCACAGAGATTAAAAGGGGAAGCAGATCTCTTGTGCCTTGACCAG---AATCACAATAGCTCACTGCCTGTTGATGCAGGT---------CAACAGCCCAACCTCACCCTAGCAGAGGAAAGTAAACCAAGACCACTTCTTATTGATGGTACTGAGCTGGCGCATCAAGCT---------CAGCTCAGCAATCTTAATTCACTGGCAAACATCGACTTTTACACCCAAGTAAGTGACATTACACCAGCAGGGAGCGTGGTCCTTTCCCCAGGCCAGAAACTTAAAGCAGGGATATCCCAGTATGACATGCATCCAGAAGTGGTTTCGCCCTGCCAAACCAAATACATCATGGACAGTGCCTACTTCTGTGAGACAGATGCCAAAAAGTGTATCACCGTGGCCCCTCCCATCCAGGTTGCACCATGTCTGGAGCCAAGCTTTAACCAGGAGGACAGTTACATCACCACAGAAAGCCTTACCACTACTGCTGTGAGGTCTGGGCCA---GAAAGAGCGTCCAGCTCTGAGATGCCTGTCCCAGACTATACCTCCATCCATATAGTACAATCACCACAGGGCCTCATCCTCAACGCAACTGCCTTGCCCTTGCCTGACAAAGAGTTCCTCACATCATGTGGCTATACAACC
	Echinops         ---------------------------------------------------TGAATTTATTGAGCTAGACATTGATGACCCTGATGAAAAGACTGAAGGATCAGACACAGACAGGCTTCTAACCATTGACCTGCAAAAATCACTTAACCTCCTTGGGGCAAAGGATGATGATTCTGGACGTACCAGTTGTTGTGAACCTGACATTCTTGACACTGAGTTTAATGCCAGTGACATGTGTGAT---GGTACCTCAGAAGTGGCTCAGACACAAAGGTTGAAAGGGGAAGTAGATCTCTTGTGCCTTGACCAGAAGAATCAAATTAGCTTACTGTCTCTAGACACTGCCTCTGCTACACAGCAGCCTAGTGCCACCTTAGTAGATGAAAGTAAACCAAGTCCACTTCTT---GGTGGATCTGAGTCAGCTCCTCAAGCGTCCCATTCTCAGCTAAGTAATCTGAGTTCACTGGCAAACATCGACTTTTATGCACAGGTAAGCGAGATTACACCAGCAGGGAGTGTGGTCCTTTCTCCGGGCCAAAAACTTAAAGCAGGGATGTCCCAGTGTGACATGCATCCTGAAGTGGTCTCACCTGGCCAAGCCAACTTCATCATGGACAACGCCTACTTCTGTGAGGCAGATGCCAAAAAGTGCATTGCCATGGCCCCTCATGTCCAGGTGGAGTCGCATGGGGAGCCGAGCTTTAACCAGGAAGACAGTTACATCACCACAGAAAGCCTTACCACTACTGCTGTGAGGTCTGGGCCAGCAGAAGGAGCCCCGAGCTCCGAGATGCCTGTCCCAGACTATACCTCCATCCATATAGTCCAGTCTCCACAGGGCCTAGTCCTCAACGCAACTGCCTTGCCCTTGCCTGACAAAGAGTTTTTCACATCTTGTGGCTATAACAAC
	Geogale            -------------------------------------------------GTTGAGTTTATTGAGCTAGATATTGATGACCCTGATGAAAAGATGGAAGGATCAGACACAGAGAGGCTTCTGAGCATTGACCTGCAAAAATCACTAAATCTCCTTGGGGCAAAGGATGACGATTCTGGACGTACCAGTTGTTACGAACCTGACATTCTGGACACTGATTTGAATGCCAATGATATGTGCGAT---GGTACCTCAGAGGCGGCTCAGCCACAAAGGTTGAAAGGGGAAGTAGATCTCTTGTGCCTTGACCCGAAGAATCAAACTAGCTTAGTGTCTATAGATGCTGCCTCTGCTCTGCAGCAGCCCAGTGCCACCTTAGCGGAGGAGAGTAAACCAAGACCACTTCTT---GGTGAATCTGACTCAGCTCATCAAGCTGCCCATTCTCAGTTAAATAATCTGAGTTCACTGGCAAACATCGACTTTTATGCCCAGGTAAGCGAGATTACACCAGCAGGGAGTGTGGTCCTTTCCCCGGGTCAAAAACTTAAAGCAGGGATGTCCCAGTGTGACATGCCTCCTGAAGTGGGCTCACCTGGCCAAGCCAACTTCATCATGGGCAATGCCTACTTCTGTGAGGCCGATGCCAAAAAGTGCATTGCGGTGGCCCCTCGTGTCCATGTGGAGTCACATGGGGAGCCGAGCTTTAACCAGGAAAACAGTCATGTCACCACAGAAAGCCTTACCACTACTGCTGGGAGGTCTGGGCCACCAGCAAAAGCCCAGAGCTCCGAGATGTCTGTCCCAGACTACACCTCCATCCATATAGTCCAGTCTCCACAGGGCCTGGTCCTCAATGCGACTGCCTTGCCCCTGCCTGACAAAGAATTTTTCACATCATGTGGCTATAACAAC
	Hemicentetes        -------------------------------------------------GTTGAGTTCATTGAGCTCGACATTGATGACCCTGATGAAAAGACTGAAGGATCAGACACAGACAGGCTTCTAACCATTGACCTGCAAAAATCACTTAATCTCCTTGGGGCAAAGGACGATGATTCTGGCCGTACCAGTTGTTATGAACCTGACATTCTGGACACTGAGTTTAATGTCAGTGACATGTGCGAT---GGTACCTCAGAGGTGGCTCAGACACAAAGGTTGAAAGGGGAAGTAGATCTCTTGTGCCTTGACCAGAAGAATCGAAATAACTTACTGTCTCTAGACACTGCCTCTGCTGCGCAGCAGCCTAGTGCCACCTTAGTAGAGGAAAGCAAACCAAGACCACTTCTT---GGTGGATCTGAGCCAGCTCCTCAAGCTGCCCATTCTCAGCTAAGTAATCTGAGTTCACTGGCAAACATCGACTTTTATGCCCAGGTAAGCGAGATTACACCAGCAGGGAGTGTGGTCCTTTCCCCGGGACAAAAACTCAAAGCAGGGATGTCCCAGTGTGACATGCATCCTGAAGTGGTCTCACCTGGCCAAGCCAACTTCATCATGGACAACGCCTACTTCTGTGAGGCAGATGCCAAAAAGTGCATTGCCATGGCCCCTCATGTCCGGATGGAGTCGCATGGGGAGCTG------AGCCAGGAAGACAGTTACATCACCACAGAAAGCCTTACCACTACTGCTGTGAGGTCTGGGCCAGCAGAAGGAGCCCCAAGCTCTGAGATGCCTGTCCCAGACTATACCTCCATCCATATAGTCCAGTCTCCACAGGGCCTAGTCCTCAATGCAACTGCCTTGCCCTTGCCTGACAAAGAGTTTTTCACATCATGTGGCTATAACAAC
	Limnogale        -------------------------------------------------GTTGAGTTTATTGAGCTGGACATTGATGACCCTGATGAAAAGATGGAAGGATCAGACACAGACAGACTTCTAAGCATTGACCTGCAAAAATCACTAAATCTCCTTGGGGCAAAGGATGATGATTCTGGACGTACCAGTTGTTATGAACCTGACATTCTGGACACTGATTTTAATGCCAGTGACATGTGTGAT---GGTGCCTCAGAGGTGGCTCAGCTACAGCGGTTGAAAGGGGAAGTAGATCTCTTGTGCCTTGACCAGAAGAAACAAAATAGCTTACTCTCTATAGACGCTGCCTCTGCTGTGCCCCAGCCCAGTGCCCCCTTAGCAGAGGAAAGCAAACCAAGACCACTTCTTCTTGGTGAATCTAAGTCAGCTCATCAAGCTGCCCATTCTGAGCTCAATAGTCTGAGTTCACTGGCAAACATTGACTTCTATGCCCAGGTAAGCGAGATTACACCAGCAGGGAGTGTGGTCCTTTCCCCGGGCCAAAAACTTAAAGCAGGGATGTCCCAGTGTGACATGCATCCTGAAGTGGCCTCACCTGGTCAAGCCAACTTCATCATGGACAACGCCTACTTCTGTGAGGCAGATGCCAAAAAGTGCATTGCCGTAGCCCCTCATGTCCAGGTGGAGTCGCACGGGGAGCAGAGCTTTAACCGGGAAGACAGTTACATCACCACAGAAAGCCTTACCACTACTGCTGTGAGGTCTGGGCCACCAGAAGGAGCCCTGAGTTCCGAGATGCCTGTCCCAGACTATACCTCCATCCATATAGTCCAGTCTCCACAGGGCCTAGTTCTCAACGCAACTCCCTTGTCCCTGCCTGAAAAAGAATTTTTCACATTGTGTGGCTACAAAAAC
	Microgale        ---------------------------------------------------TGAGTTTATTGAACTAGACATTGATGACCCTGATGAAAAGACGGAAGGATCGGACACAGACAGACTTCTAAGCATTGACTTGCAAAAATCACTAAATCTCCTTGGGGCAAAGGATGATGATTCCGGACGTACCAGTTGTTATGAACCTGACATTCTGGACACTGATTTTAATGCCAGTGACATGTGTGAT---CATGCCTCAGAGGTGGCTCAGCCACAGCGGTTAAAAGGGGAAGTAGATCTCTTGTGCCTTGACCAGAAGAATCAAAATAGCTTACTGTCTATAGATGCTGCCTCTGCTGTAAAGCAGCTCAGTGCCCCCTTAGTGGAGGAAAGCAAACCAAGACCACTTCTTCTTGGTGAATCTGAGTCAGCTCATCAAGCTGCCCATTCTGAGCTCAATAGTCTCAGTTCACTGACAAACATTGACTTCTATACCCAGGTAAGCGAGATTACACCAGCAGGGAGTGTGGTCCTTTCCCCTGGCCAAAAACTTAAAGCAGGGATGTCCCAGTGTGACATGCATCCTGAAGTGGCCTCACCTGGTCAAGCCGACTTCATCATGGACAATGCCTACTTCTGTGAGGCAGATGCCAAAAAGTGCATTGCCGTGGCCCCTCATGTCCAGGTGGAGTCACATGGGGAGCCGAGCTTTAACCAGGAAGACAGTTACATCACCACAGAAAGCCTTACCACTACTGCTGTGAGATCTGGGCCACCAGAAGGAGCCCTGAGTTCCGAGATGTCTGTCCCAGACTATACCTCCATCCATATAGTCCAGTCTCCACAGGGCCTAGTCCTCAATGCAACCCCCTTGCCCCTGCCTGACAAAGAAGTTTTCACATTGTGTGGCTACAAAAAC
	Micropotamogale  --------------------------------------------------------------------------------------------------------------------------GCACTGACCCTCAAAAATCATTTCATATCCTTGGGGCAAAGGATGATGATTCTGGACGTACCAGTTGCTATGAACCTGACATAATGGAGACTGATTTTAATGCCAGTGACCTGTGTGAT---GGTACCTCAGAGGTGGCTCAGCCACAAAGGTTGAAAGGGGAAGCTGATCTCTTGTGCCTTGACCAGAAGAATCAAAGTAGCTCACTGTCTGATGATGCTGCCTCTGCTGTGCAGCAGCCCCGGGTCACCCTAGCAGAGGCAAGCAAAGCAATACCACTTCTTAATGGTGGATCTCAGTTAGCTCACCAAGCTGCCCACACTGAACTAAGTAATCCAAGTTCACTGGCAAACATCGACTTTTATGCCCAGGTAAGCGACATTACACCAGCAGGGAATGTGGTCCTTTCCCCGGGCCAAAAACTTAAAGCAGGGATATTCCAGTGTGACATACGTCCAGAAGTGGTGTCACCCTGCCCAGCCAACTTCGTCATGGACAATGCCTACTTCGGTGAGGCAGATGCCAAAAAATGCATCGCCGTGGCCCCTCAAGTCCAGTTCAAATCACATGGGGAGCCAACTTTTAGCCAGGAAGGCAGTTACATCACCACGGAAAGCCTTACCACTACTGCTGTGAGGTCTGGGGCAGCACAAGGAGCACCGAGCTCCGATATGTCTGTCCCAGACTATACCTCCATCCATATTGTTCAGTCTCCACAGGGCCTCATCCTCAACGCAACTGCCTTGCCCTTGCCTGACAAAGAGTTTCTCACATCATGTGGCTATAAAAAC
	OryzorictesAF392886       AGCCATTCATGACAGCTGCAAACCTGAATTCAACAATGATGACTCTTGGGTTGAGTTTATTGAGCTAGACATTGATGACCCTGATGAAAAGGTGGAAGGATCAGACACAGACAGACTTCTAAGCATTGATCTACAAAAATCACTAAATCTCCTTGGGGCAAAGGATGACGATTCTGGACGTACCAGTTGTTGTGAACCTGACATTCTGGACACTGATTTTAATGCCAGTGACACGTGTGAT---GGTACCTCAGAGGTGGCTCAGCCACAAAGGTTGAAAGGGGAAGTAGATCTCTTGTGCCTTGACCAGAAGAATCAAAATAGCTTATTGTCTATAGATGCTGCCTCTGCTGTGCAGCAGCCCAGTGCCACCTTAGTCGAGGAAAGCAAACCACGACCACTTCTTCTTGGTGGATCTGAGTCAGCTCATCAAGCTGCCCTTTCTCAGCTAAGTCACCTGAGTTCACTGGCAAACATCGACTTTTATGCCCAGGTAAGCGAGGTTACACCAGCAGGGAGTGTGGTCCTTTCCCCGGGCCAAAAACTTAAGGCAGGGATGTCCCAGTGTGACATGCATCCTGAAGTGGTCTTACCTGGCCAAGCCAACTTCATCATGGACAATGCCTACTTCTGTGAGGCAGATGCCAAAAAGTGCATTGCCGTGGCCCCTCATGTCCAGGTGGAGTCTCATGGGGAACCGAGCTTTCACCAGGAAGACAGTTACATCACCACAGAAAGCCTTACCACTACTACTGTGAGGTCTGGGACACCAGGAGGAGCCCTGAGCTCCGAGATGCCTGTCCCAGACTATACCTCCATCCATATAGTCCAGTCTCCACAGGGCCTAGTCCTCCACGCAGCTGCCTTGCCCCTGTCTGACAAAGAATTTTTCACATCGTGTGGCTAC------
	Potamogale          ------------------------------------------------------------------------------------------------------------------------------------------------TAATATCCTTGGGGCAGAGGATGATGATTCTGGGCGTACCAGTTGTTATGAACCTGACATAATGGAGACTGATTTTAATAGCAGTGACCTGTGTGAT---GGTACCTCAGAGGTGGCTCAGCCACAGAGGTTGAAAGGGGAAGCAGCTCTCTCGTGCCTTGACCAGAAGAATCAAAGTAGCTCACTGTCTGTTGATGCTGCCTCTGCTACGCAGCAGCCCAGGGTCTCCCTAGCAGAGGCAAGCAAACCAATACCACTTCTTAATGGT------GAGGTAGCTCACCAAGCTGTCCATACTGAGCTAAGTAACCCAAATTCACTGGCCAACATCGACTTTTATGCCCAGGTAAGCGACATTACACCAGCAGGGAACGTGGTACTTTCCCCGGGCCAAAAACTTAAAGCAGGGATATTCCAGTGTGACATACGTCCAGAAGTGGTCTCACCCTGCCCAGCCAACTTCATCATGGACAGTGCCTACTTTGGTGAGGCAGATGCCAAAAAGTGCATTGCCGTGGCCCCTCAGGTCCAGTTCAAATCACATGGGGATCCAACTTTTAGCCAGGAAGGCAGTTACATCACCACAGAAAGCCTTACCACTACTGCTGTGAGGTCTGGGGCAGCAGAAGGAGCACTGAGCTCTGATATGTCGGTCCCAGACTATACCTCCATCCATATTGTTCAGTCTCCACAGGGCCTCATCCTCAACGCAACTGCCTTGCCCTTGCCTGACAAAGAATTTCTCATGTCGTGTGGCTACAAAAAC
	ProcaviaAF392896          AGCCATCCATGACAACTATAAACCTGAATTCTACAGTGATGACTCTTGGGTTGAATTTATTGAGCTAGACATTGATGACCCTGATGAGAAGACTGAAGGATCAGACACAGACAGACTTCTAACCATTGATTCTCAAAAATCATTTAATATCCTTGCGGCAAAGGACGACGATTCTGGACGTACCAGCTGTTATGAACCTGACATTCTGGAGACTGATTTCAATGCCACTGATGTGTGTGAT---GGTACCTTAGAGGTGGCTCAGCCACAGAGGTTAAAAGGGGAAGCAGATCTCTTGTGCCTCGACCAGAAAAACCAAAATAGCTCACTGTCTAGTAGGGCTGCCCCTGCTACACAGCAGCCCAGTGTTACCCCTGCAGAGGAAAGCAAACCAGGACCCCTTCTTATTGGTGGAATTGAATCAGCTCATGAAGCTGCTCATACTCAGCTAAGCAATCCAAGTTCACTGGCAAACATCGACTTTTACGCCCAGGTAAGTGACATTACACCAGCAGGGAGTGTGGTCCTTTCCCCGGGCCAAAAACTTAAAGCAGGGATATCCCAGTGTGACATGCACCCTGAAGTGATCTTACCATGCCATCCTAACTTCATCATGGACAATGCCTACTTTTATGAGGCAGATGCCAAAAAGTACATCGCCGTGGCCCCTCACGTCCAGATCGAATCACGTGTGGAGCCGAACTTGAACCAGGAGGACAGTTACATCACCACGGAAAGCCTTACCACTACTGCTGTGAGGTCTGAGGCAGCAGAACGAGCACCCAGCTCCGAGATGCCTGTCCCAGATTATACCTCAATCCACCTAATACAATCCCCACAGGGCCTCCTCCTCAACGCGACTGCCTTGCCCTTACCCGACAAAGAGTTTCTCACATCGTGTGGCTAT------
	Setifer           -------------------------------------------------GTTGAGTTTATTGAGCTAGACATTGATGACCCTGATGAAAAGACTGAAGGATCAGACACAGACAGGCTTCTAACCATTGACCTGCAAAAATCACTTAATCTCCTTGGGGCAAAGGATGATGATTCTGGACGTACCAGTTGTTGTGAACCTGACATTCTTGACACTGAGTTTAATGCCAGTGACATGTGTGAT---GGTACCTCAGAAGTGGCTCAGACACAAAGGTTGAAAGGGGAAGTAGATCTCTTGTGCCTTGACCAGAAGAATCAAAATAGCTTACTGTCTCTAGACACTGCCTCTGCTACACAGCAGCCTAGTGCCACCTTAGTAGATGAAAGTAAACCAAGTCTACTTCTT---GGTGGATCTGAGTCAGCTCCTCAAGCGTCCCATTCTCAGCTAAGTAATCTGAGTTCACTGGCAAACATCGACTTTTATGCACAGGTAAGCGAGATTACACCAGCAGGGAGTGTGGTCCTTTCTCCGGGCCAAAAACTTAAAGCAGGGATGTCCCAGTGTGACATGCATCCTGAAGTGGTCTCACCTGGCCAAGCCAACTTCATCATGGACAACGCCTACTTCTGTGAGGCAGATGCCAAAAAGTGCATTGCCATGGCCCCTCATGTCCAGGTGGAGTCGCATGGGGAGCCAAGCTTTAACCAGGAAGACAGTTACATCACCACAGAAAGCCTTACCACTACTGCTGTGAGGTCTGGGCCAGCAGAAGGAGCCCCGAGCTCCGAGATGCCTGTCCCAGACTATACCTCCATCCATATAGTCCAGTCTCCACAGGGCCTAGTCCTCAACGCAACTGCCTTGCCCTTGCCTGACAAAGAGTTTTTCACATCTTGTGGCTATAACAAC
	Tenrec          ---------------------------------------------------TGAGTTCATTGAACTAGACATTGATGACCCTGATGAAAAAACTGAAGGATCGGACACAGACAGGCTTCTAACCATTGACCTGCAAAAATCACTTAATCTCCTTGGGGCGAAGGATGACGATTCTGGACGTACCAGTTGTTATGAACCTGACATTCTGGACACTGAGTTTAATGCCAGTGACGTGTGTGAT---GGTACCTCAGAGGTGGCTCAGACACAAAGGTTAAAAGGGGAAGTAGATCTCTTGTGCCTTGACCAGAAGAATCAAAATAGCTTACTGTCTCTAGATGCTGCCTCTGCTACACAGCAGCCTAGTGCCACCTTAGTAGAGGAAAGCAAACCAAGACCACTTCCT---GGTGGATCTGAGTCAGCTCCTCAAGCTGCCCATTCTCAGCTAAGTAATCTGAGTTCACTGGCAAACATCGACTTTTATGCCCAGGTAAGCGAGATTACACCAGCAGGGAGTGTGGTCCTTTCCCCGGGCCAAAAACTTAAAACAGGAATGTCCCAGTGTGACATGCATCCTGAAGTGGTCTCACCTGGCCAAGCCAACTTCATCATGGACAGCGCCTACTTCTGTGAGGCAGATGCCAAAAAGTGCATTGCCGTGGCCCCTCATGTCCAGGTGGAGTCGCATGGGGAGCCGAGCTTTAACCAGGAAGACAGTTACATCACCACAGAAAGCCTTACCACTACTGCTGTGAGATCTGGGCCAGCAGAAGGAGCCCCGAGCTCCGAGATGCCTGTCCCAGACTATACCTCCATCCATATAGTCCAGTCTCCACAGGGCCTAGTCCTCAACGCAACTGCCTTGCCCTTGCCTGACAAAGAGTTTCTCACATCTTGTGGCTATAACAAC
	AmbcorcorGM003            -----------------------------------------------------AATTTATTGAGCTAGACATTGATGACCCTGATGAAAAGACTGAAGGATCAGACACAGACAGACTTCTAAGCATTGACCCTCAAAAATCACTGAATATCCTTGGGGCAAAGGATGATGATTCTGGACATACCAGCTGTTATGACCCTGACATTATGGAGACTGATTTCAATGCCAGTGACATGTGTGAT---GGTACCTCAGAGGTGGCTCAGCCACAAAGGTTGAAAGGGGAAGCTGAGTTCTTGTGCCTTGACCAGAAGAATCAAAATAGTTCCCTGTTTATTGATGCTGCCTCTGATACTCAGCAGCCCAATATCACCCTAGCAGAGGAAAGCAAACCAAGACCACTTCTCATTAGTGGGTCTGAGTCAGTGCATCAAGCTGCTCATACTCAGATAAGCAATCCAAGTTCACTGGCAAACATCGACTTTTATGCCCAGGTAAGCGACATTACACCAGCAGGGAGTGTGGTCCTTTCCCCAGGCCAAAAGCTTAAAGCAGGGATATCCCAGTGTGACCTTCATCCAGAAATAGTCTCACCCTTCCCAGTCAACTTCATCATGGACAATGCCTACTTCTGTGAGGCAGATGCCAAAAAGTGCATCACTGTGACCCCTCATGTCCAGGTCGAATCATGTGTGAAGCCAAGCTTTAAGCAGGAGGACAGTTACATCACCACAGAAAGCCTTACCACTACTGCTGTGAGGTCTGGGGCAGCAGAACGAGCACTTAGCTCTGACATGCCTGTCGCAGACTATACCTCTGTC---------------------------------------------------------------------------------------------
	AmblyhottGM2              -----------------------CTGAGTTCTATAATGATGACTCTTGGGTAGAATTTATTGAGCTAGACATTGATGACCCTGATGAAAAGACTGAAGGATCAGACACAGACAGACTTCTAAGCATTGACCCTCAAAAATCACTGAATATCCTTGGGGCAAAGGATGATGATTCTGGACGTACCAGCTGTTATGACCCTGACATTATGGAGACTGATTTCAATGCCAGTGACATGTGTGAT---GGTACCTCAGAGGTGGCTCAGCCACAAAGGTTGAAAGGGGAA?????????????GCCTTGACCGGAAGAATCAAAATAGTTCCCTGTTTATTGATGCTGCCTCTGATACTCAGCAGCCCAATATCACCCTAGCAGAGGAAAGCAAACCAAGACCACTTCTCATTAGTGGGTCTGAGTCAGTGCATCAAGCTGCTCATACTCAGATAAGCAATCCAAGTTCACTGGCAAACATCGACTTTTATGCCCAGGTAAGCGACATTACACCAGCAGGGAGTGTGGTCCTTTCCCCAGGCCAAAAGCTTAAAGCAGGGATATCCCAGTGTGACCTTCATCCAGAAATAGTCTCACCCTTCCCAGTCAACTTCATCATGGACAATGCCTACTTCTGTGAGGCAGATGCCAAAAAGTGCATCACTGTGACCCCTCATGTCCAGGTCGAATCATGTGTGAAGCCAAGCTTTAAGCAGGAGGACAGTTACATCACCACAGAAAGCCTTACCACTACTGCTGTGAGGTCTGGGGCAGCAGAACGAGCACTTAGCTCTGACATGCCTGTCGCAGACTATACCTCTGTCCATATAGTACAGTCTCCACAGGGCCTCGTCCTCAACGCAACTGCCTTGCCTTTGCCTGACAAAGAGTTTCTCAGAACGTGTGGCTATGT----
	AmbmarGM045               -----------------------------------------------------AATTTATTGAGCTAGACATTGATGACCCTGATGAAAAGACTGAAGGATCAGACACAGACAGACTTCTAAGCATTGACCCTCAAAAATCACTTAATATCCTTGGGGCAAAGGATGATGATTCTGGACATACCAGCTGTTATGACCCTGACATTATGGAGACTGATTTCAATGCCAGTGACATGTGTGAT---GGTACCTCAGAGGTGGCTCAGCCACAAAGGTTGAAAGGGGAAGCTGAGTTCTTGTGCCTTGACCAGAAGAATCAAAATAGTTCCCTGTTTATTGATGCTGCCTCTGATACTCAGCAGCCCAATATCACCCTAGCAGAGGAAAGCAAACCAAGACCACTTCTCATTAGTGGGTCTGAGTCAGTGCATCAAGCTGCTCATACTCAGATAAGCAATCCAAGTTCACTGGCAAACATCGACTTTTATGCCCAGGTAAGCGACATTACACCAGCAGGGAGTGTGGTCCTTTCCCCAGGCCAAAAGCTTAAAGCAGGGATATCCCAGTGTGACCTTCATCCAGAAATAGTCTCACCCTTCCCAGTCAACTTCATCATGGACAATGCCTACTTCTGTGAGGCAGATGCCAAAAAGTGCATCACTGTGACCCCTCATGTCCAGGTCGAATCATGTGTGAAGCCAAGCTTTAAGCAGGAGGACAGTTACATCACCACAGAAAGCCTTACCACTACTGCTGTGAGGTCTGGGGCAGCAGAACGAGCACTTAGCTCTGACATGCCTGTCGCAGACTATACCTCTGTC---------------------------------------------------------------------------------------------
	AmbrobGM047               -----------------------------------------------------AATTTATTGAGCTAGACATTGATGACCCTGATGAAAAGACTGAAGGATCAGACACAGACAGACTTCTAAGCATTGACCCTCAAAAATCACTGAATATCCTTGGGGCAAAGGATGATGATTCTGGACATACCAGCTGTTATGACCCTGACATTATGGAGACTGATTTCAATGCCAGTGACATGTGTGAT---GGTACCTCAGAGGTGGCTCAGCCACAAAGGTTGAAAGGGGAAGCTGAGTTCTTGTGCCTTGACCAGAAGAATCAAAATAGTTCCCTGTTTATTGATGCTGCCTCTGATACTCAGCAGCCCAATATCACCCTAGCAGAGGAAAGCAAACCAAGACCACTTCTCATTAGTGGGTCTGAGTCAGTGCATCAAGCTGCTCATACTCAGATAAGCAATCCAAGTTCACTGGCAAACATCGACTTTTATGCCCAGGTAAGCGACATTACACCAGCAGGGAGTGTGGTCCTTTCCCCAGGCCAAAAGCTTAAAGCAGGGATATCCCAGTGTGACCTTCATCCAGAAATAGTCTCACCCTTCCCAGTCAACTTCATCATGGACAATGCCTACTTCTGTGAGGCAGATGCCAAAAAGTGCATCACTGTGACCCCTCATGTCCAGGTCGAATCATGTGTGAAGCCAAGCTTTAAGCAGGAGGACAGTTACATCACCACAGAAAGCCTTACCACTACTGCTGTGAGGTCTGGGGCAGCAGAACGAGCACTTAGCTCTGACATGCCTGTCGCAGACTATACCTCTGTC---------------------------------------------------------------------------------------------
	AmbsepGM203               -----------------------------------------------------AATTTATTGAGCTAGACATTGATGACCCTGATGAAAAGACTGAAGGATCAGACACAGACAGACTTCTAAGCATTGACCCTCAAAAATCACTGAATATCCTTGGGGCAAAGGATGATGATTCTGGACATACCAGCTGTTATGACCCTGACATTATGGAGACTGATTTCAATGCCAGTGACATGTGTGAT---GGTACCTCAGAGGTGGCTCAGCCACAAAGGTTGAAAGGGGAAGCTGAGTTCTTGTGCCTTGACCAGAAGAATCAAAATAGTTCCCTGTTTATTGATGCTGCCTCTGATACTCAGCAGCCCAATATCACCCTAGCAGAGGAAAGCAAACCAAGACCACTTCTCATTAGTGGGTCTGAGTCAGTGCATCAAGCTGCTCATACTCAGATAAGCAATCCAAGTTCACTGGCAAACATCGACTTTTATGCCCAGGTAAGCGACATTACACCAGCAGGGAGTGTGGTCCTTTCCCCAGGCCAAAAGCTTAAAGCAGGGATATCCCAGTGTGACCTTCATCCAGAAATAGTCTCACCCTTCCCAGTCAACTTCATCATGGACAATGCCTACTTCTGTGAGGCAGATGCCAAAAAGTGCATCACTGTGACCCCTCATGTCCAGGTCGAATCATGTGTGAAGCCAAGCTTTAAGCAGGAGGACAGTTACATCACCACAGAAAGCCTTACCACTACTGCTGTGAGGTCTGGGGCAGCAGAACGAGCACTTAGCTCTGACATGCCTGTCGCAGACTATACCTCTGTC---------------------------------------------------------------------------------------------
	CalcoobtusiGM5            -------------------------------------------------GTAGAATTTATTGAGCTAGACATTGATGACCCTGATGAAAAGACTGAAGGATCAGACACAGACAGACTTCTAAGCATTGACCCTCAAAAATCACTGAATATCCTTGGGGCAAAGGATGATGATTCTGGACGTACCAGCTGTTATGAGCCTGACATTATGGAGACTGATTTCAATGCCAGTGACATGTGTGAT---GGTACCTCAGAGGTGGCTCAGCCACAAAGGTTGAAAGGGGAAGCTGAGTTCTTGTGCCTTGACCGGAAGAATCAAAATAGTTCCCTGTTTATTGATGCTGCCTCTGATACTCAGCAGCCCAATGTCACCCTAGCAGAGGAAAGCAAACCAAGACCACTTCTCATTGGTGGGTCTGAGTCAGTGCATCAAGCTGCTCATACTCGGATAAGCAATCCGAATTCACTGGCAAACATCGACTTTTATGCCCAGGTAAGCGACATTACACCAGCAGGGAGTGTGGTCCTTTCCCCAGGCCAAAAGCTTAAAGCAGGGATATCCCAGTGTGACCTTCATCCAGAAATAGTCTCACCCTTCCCGGTCAACTTCATCATGGACAATGCCTACTTCTGTGAGGCAGATGCCAAAAAGTGCATCACTGTGACCCCTCATGTCCAGGTCGAATCATGTGTGAAGCCAAGCTTTAAGCAGGAGGACAGTTACATCACCACAGAAAGCCTTACCACTACTGCTGTGAGGTCTGGGGCAGCAGAAGGAGCACCTAGCTCTGACATGCCTGTCGCAGACTATACCTCTGTCCATATAGTACAATCGCCACAGGGCCTCGTCCTCAACGCAACTGCCTTGCCTTTGCCTGACAAA------------------------------
	CalleuGM076               -----------------------------------------------------AATTTATTGAGCTAGACATTGATGACCCTGATGAAAAGACTGAAGGATCAGACACAGACAGACTTCTAAGCATTGACCCTCAAAAATCACTGAATATCCTTGGGGCAAAGGATGATGATTCTGGACATACCAGCTGTTATGAGCCTGACATTATGGAGACTGATTTCAATGCCAATGACATGTGTGAT---GGTACCTCAGAGGTGGCTCAGCCACAAAGGTTGAAAGGGGAAGCAGAGTTCTTGTGCCTTGACCAGAAGAATCAAAATAGTTCCCTGTTTATTGATACTGCCTCTGATACTCAGCAGCCCAATGTCACCCTAGCAGAGGAAAATAAACCAAGACCACTTCTCATTGGTGGGTCTGAGTCAGTGCATCAAGCTGCTCATACTCAGCTAAGCAATCCGAGTTCACTGGCAAACATCGACTTTTATGCCCAGGTAAGCGACATAACACCAGCAGGGAGTGTGGTCCTTTCCCCAGGCCAAAAGCTTAAAGCAGGGATAACCCAGTGTGACCTTCATCCAGAAATAGTCTCACCCTTCCCGGTCAACTTCATCATGGACAATGCCTACTTCTGTGAGGCAGATGCCAAAAAGTGCATCACCGTGACCCCTCATGTCCAGGTCGAATCATATGTGGAGCCAAGCTTTAAGCAGGAGGACAGTTACATCACCACAGAAAGCCTTACCACTACTGCTGTGAGGTCTGGGGCAGCAGAACGAGCACCTGGCTCTGACATGCCTGTCCCAGACTATACCTCTGTC---------------------------------------------------------------------------------------------
	CarareGM062               -----------------------------------------------------AATTTATTGAGCTAGACATTGATGACCCTGATGAAAAGACTGAAGGATCAGACACAGACAGACTTCTAAACACTGACCCTCAAAAATCACTGAATATCCTTGGAGCAAAGGATGATGATTCTGGACATACCAGCTGTTATGACCCTGACATTATGGAGACTGATTTCAATGCCAGTGACATGTGTGAT---GGTACCTCAGAGGTGGCTCAGCCACAAAGGTTGAAAGGGGAAGCTGAGTTCTTGTGCCTTGACCAGAAGAATCAAAATAGTTCCCTGTTTATTGATGCTGCCTCTGATACTCAGCAGCCCAATATCACCCTAGCAGAGGAAAGCAAACCAAGACCACTTCTCATTGGTGGGTCTGAGTCAGTGCATCAAGCTGCTCATACTCAGATAAGCAATCCAAGTTCACTGGCAAACATCGACTTTTATGCCCAGGTAAGCGACATTACACCAGCAGGGAGTGTGGTCCTTTCCCCAGGCCAAAAGCTTAAAGCAGGGATATCCCAGTGTGACCTTCATCCAGAAATAGTCTCACCCTTCCCGGTCAACTTCATCATGGACAATGCCTACTTCTGTGAGGCAGATGCCAAAAAGTGCATCACTGTGACCCCTCATGTCCAGGTCGAATCATGTGTGAAGCCAAGCTTTAAGCAGGAGGACAGTTACATCACCACAGAAAGCCTTACCACTACTGCTTTGAGGTCTGGGACAGCTGAACGAGCACTTAGCTCTGACATGCCTGTCGCAGACTATACCTCTGTC---------------------------------------------------------------------------------------------
	ChldutGM063               -----------------------------------------------------AATTTATTGAGCTAGACATTGATGACCCTGATGAAAAGACTGAAGGATCAGACACAGACAGACTTCTAAGCATTGACCCTCAAAAATCACTGAATATCCTTGGGGCAAAGGATGATGATTCTGGACATACCAGCTGTTATGAGCCTGACATTATGGAGACTGATTTCAATGCCAGTGACATGTGTGAT---GGTACCTCAGAGGTGGCTCAGCCACAAAGGTTGAAAGGGAAAGCAGAGTTCTTGTGCCTTGACCAGAAGAATCAAAATAGTTCCCTGTTTATTGATACTGCCTCTGATACTCAGCAGCCCAATGTCACCCTAGCAGAGGAAAGCAAACCAAGACCACTTCTCATTGGTGGGTCTGAGTCAGTGCATCAAGCTGCTCATACTCAGATAAGCAATCCAAGTTCACTGGCAAACATCGACTTTTATGCCCAGGTAAGCGACATTACACCAGCAGGGAGTGTGGTCCTTTCCCCAGGCCAAAAGCTTAAAGCAGGGATACCCCAGTGTGACCTTCATCCAGAAATAGTCTCACCCTTCCCAGTCAACTTCATCATGGACAATGCCTACTTCTGTGAGGCAGATGCCAAAAAGTGCATCACTGTGACCCCTCATGTCCAGGTCGAATCATGTGTGAAGCCAAGCTTTAAGCAGGAGGACAGTTACATCACCACAGAAAGCCTTACCACTACTGCTGTGAGGTCTGGGGCAGCAGAACGAGCACCTAGCTCTGACATGCCTGTCGCAGACTATACCTCTGTC---------------------------------------------------------------------------------------------
	ChlsclsclGM070            -----------------------------------------------------AATTTATTGAGCTAGACATTGATGACCCTGATGAAAAGACTGAAGGATCGGACACAGACAGACTTCTAAGCATTGACCCTCAAAAATCACTGAATATCCTTGGGGCAAAGGATGATGATTCTGGACATACCAGCTGTTATGAGCCTGACATTATGGAGACTGATTTCAATGCCAGTGACATGTGTGAT---GGTACCTCAGAGGTGGCTCAGCCACAAAGGTTGAAAGGGAAAGCAGAGTTCTTGTGCCTTGACCAGAAGAATCAAAATAGTTCCCTGTTTATTGATACTGCCTCTGATACTCAGCAGCCCAATGTCACCCTAGCAGAGGAAAGCAAACCAAGACCACTTCTCATTGGTGGGTCTGAGTCAGTGCATCAAGCTGCTCATACTCAGATAAGCAATCCAAGTTCACTGGCAAACATCGACTTTTATGCCCAGGTAAGCGACATTACACCAGCAGGGAGTGTGGTCCTTTCCCCAGGCCAAAAGCTTAAAGCAGGGATACCCCAGTGTGACCTTCATCCAGAAATAGTCTCACCCTTCCCAGTCAACTTCATCATGGACAATGCCTACTTCTGTGAGGCAGATGCCAAAAAGTGCATCACTGTGACCCCTCATGTCCAGGTCGAATCATGTGTGAAGCCAAGCTTTAAGCAGGAGGACAGTTACATCACCACAGAAAGCCTTACCACTACTGCTGTGAGGTCTGGG---------------------------------------------------------------------------------------------------------------------------------------------------
	ChrasiGM072               -----------------------------------------------------AATTTATTGAGCTAGACATTGATGACCCTGATGAAAAGACTGAAGGATCAGACACAGACAGACTTCTAAGCATTGACCCTCAAAAATCACTGAATATCCTTGGGGCAAAGGATGATGATTCTGGACATACCAGCTGTTATGAGCCTGACATTATGGAGACTGATTTCAATGCCAGTGACATGTGTGAT---GGTACCTCAGAGGTGGCTCAGCCACAAAGGTTGAAAGGGGAAGCAGAGTTCTTGTGCCTTGACCAGAAGAATCAAAATAGTTCCCTGTTTATTGATGCTGCCTCTGATACTCAGCAGCCCAATGTCACCCTAGCAGAGGAAAGCAATCCAAGACCACTTCTCATTGGTGGGTCTGAGTCAGTGCATCAAGCTGCTCATACTCAGCTAATCCATCCGAGTTCACTGGCAAACATCGACTTTTATGCCCAGGTAAGCGACATAACACCAGCAGGGAGCGTGGTCCTTTCCCCAGGCC--------------------------------------------------------------------------------------------------------------------------------------------------------------------------------------------------------------------------------------------------------------------------------------------------------------------------------------------------------------------------------------
	ChrysostuhlmGM18          -----------------------CTGAGTTCTATAATGATGACTCTTGGGTAGAATTTATTGAGCTAGACATCGATGACCCTGATGAAAAGACTGAAGGATCAGACACAGACAGACTTCTAAGCATTGACCCTCAAACATCACTGAATATCCTTGGGGCAAAGGATGATGATTCTGGACGTACCAGCTGTTATGAGCCTGACATTTTGGAGACTGATTTCAATGCCAGTGACATGTGTGAT---GGTACCTCAGAGGTGGCTCAGCCACAAAGGTTGAAAGGGGAA?????????????GCCTTGACCGGAAGAATCAAAATAGTTCCCTGTTTATTGATGCTGCCTCTGATACTCAGCAGCCCAATGTCACCCTAGCAGAGGAAAGCAAACCAAGACCACTTCTCATTGGTGGGTCTGAGTCAGCGCATCAAGCTGCTCATACTCAGCTAAGCAATCCGAGTTCACTGGCAAACATCGACTTTTATGCCCAGGTAAGCGACATAACACCAGCAGGGAGCATGGTCCTCTCCCCAGGCCAAAAGCTTAAAGCAGGGATATCCCAGTGTGACCTTCATCCAGAAATAGTCTCACCCTTCCCGGTCAACTTCATCATGGACAATGCCTACTTCTGTGAGGCAGATGCCAAAAAGTGCATCACCGTGACCCCTCATGTCCAGGTCGAATCATGTGTGGAGCCAAGCTTTAAGATGGAGGACAGTTACATCACCACAGAAAGCCTTACCACTACCGCTGTGAGATCTGGGGGAGCAGAAGGAGCACCTGGCTCTGACGTGCCTGTCCCAGACTACACCTCTGTCCATATAGTACAATCTCCACAGGGCCTCGTCCTAAACGCAACTGCTTTGCCTTTGCCTGACAAAGAGTTTCTCAGAACGTGTGGCTACGT----
	ChrysospTrevAF392877      AGCCATTCATGGCAACTATAAATCTGAGTTCTATAATGATGACTCTTGGGTAGAATTTATTGAGCTAGACATTGATGACCCTGATGAAAAGACTGAAGGATCAGACACAGACAGACTTCTAAGCATTGACCCTCAAAAATCACTGAATATCCTTGGGGCAAAGGATGATGATTCTGGACGTACCAGCTGTTATGAGCCTGACATTATGGAGACTGATTTCAATGCCAGTGACATGTGTGATGATGGTACCTCAGAGGTGGCTCAGCCACAAAGGTTGAAAGGGGAAGCTGAGTTCTTGTGCCTTGACCGGAAGAATCAAAATAGTTCCCTGTTTATTGATGCTGCCTCTGATACTCAGCAGCCCAATGTCACCCTAGCAGAGGAAAGCAAACCAAGACCACTTCTCATTGGTGGGTCTGAGTCAGTGCATCAAGCTGCTCATACTCAGATAAGCAATCCGAGTTCACTGGCAAACATCGACTTTTATGCCCAGGTAAGCGACATTACACCAGCAGGGAGTGTGGTCCTTTCCCCAGGCCAAAAGCTTAAAGCAGGGATATCCCAGTGTGACCTTCATCCAGAAATAGTCTCACCCTTTCCGGTCAACTTCATCATGGACAATGCCTACTTCTGTGAGGCAGATGCCAAAAAGTGCATCACTGTGACCCCTCATGTCCAGGTCGAATCACGTGTAAAGCCAAGCTTTAAGCAGGAGGACAGTTACATCACCACAGAAAGCCTTACCACTACTGCTGTGAGGTCTGGGGCAGCAGAAGGAGCACCTAGCTCTGACATGCCTGTTGCAGACTATACCTCTGTCCATATAGTACAATCTCCACAGGGCCTTGTCCTCAACGCAACTGCCTTGCCTTTGCCTGACAAAGAGTTTCTCAGAACGTGTGGCTAC------
	ChxvilGM079               -----------------------------------------------------AATTTATTGAGCTAGACATTGATGACCCTGATGAAAAGACTGAAGGATCACACACAGACAGACTTCTAAGTATTGACCCTCAAAAATCACTGAATATCCTTGGGGCAAAGGATGATGATTCTGGACATACCAGCTGTTATGAGCCTGACATTATGGAGACTGATTTCAATGCCAGTGACATGTGTGATGATGGTACCTCAGAGGTGGCTCAGCCACAAAGGTTGAAAGGGGAAGCTGAGTTCTTGTGCCTTGACCAGAAGAATCAAAATAGTTCCCTGTTTATTGATGCTGCCTCTGATACTCAGCAGCCCAATGTCACCCTAGCAGAGGAAAGCAAACCAAGACCACTTCTCATTGGTGGGTCTGAGTCAGTGCATCAAGCTGCTCATACTCAGATAAGCAATCCGAGTTCACTGGCAAACATTGACTTTTATGCCCAGGTAAGCGACATTACACCAGCAGGGAGTGTGGTCCTTTCCCCAGGCCAAAAGCTTAAAGCAGGGATATCCCAGTGTGACCTTCATCCAGAAATAGTCTCACCCTTCCCGGTCAACTTCATCATGGACAATGCCTACTTCTGTGAGGCAGATGCCAAAAAGTGCATCACTGTGACCCCTCATGTCCAGGTCGAATCACGTGTGAAGCCAAGCTTTAAGCAGGAGGACAGTTACATCACCACAGAAAGCCTTACCACTACTGCTGTGAGGTCTGAGGCAGCAGAAGGAGCACCTAGCTCTGACATGCCTGTTGCAGACTATACCTCTGTC---------------------------------------------------------------------------------------------
	CryptowintoniGM15         -----------------------CTGAGTTCTATAATGATGACTCTTGGGTAGAATTTATTGAGCTAGACATTGATGACCCTGATGAAAAGACTGAAGGATCAGACACAGACAGACTTCTAAGCATTGACCCTCAAAAATCACTGAATATCCTTGGGGCAAAGGATGATGATTCTGGACGTACCAGCTGTTATGAGCCTGACATTATGGAGACTGATTTCAATGCCAGTGACATGTGTGAT---GGTACCTCAGAGGTGGCTCAGCCACAAAGGTTGAAAGGGGAAGCAGGGTTCTTGTGCCTTGACCGGAAGAATCAAAATAGTTCCCTGTTTATTGATGCTGCCTCTGATACTCAGCAGCCCAATGTCACCCTAGCAGAGGAAAGCAAACCAAGACCACTTCTCATTGGTGGGTCTGAGTCAGCGCATCAAGCTGCTCATACTCAGCTAAGCAATCCGAGTTCACTGGCAAACATCGACTTTTATGCCCAGGTAAGCGACATAACACCAGCAGGGAGCGTGGTCCTTTCCCCAGGCCAAAAGCTTAAAGCAGGGATATCCCAGTGTGACCTTCATCCAGAAATAGTCTCACCCTTCCCGGTCAACTTCATCATGGACAATGCCTACTTCTGTGAGGCAGATGCCAAAAAGTGCATCACCGTGACCCCTCATGTCCAGGTCGAATCATGTGTGGAGCCAAGCTTTAAGATGGAGGACAGTTACATCACCACAGAAAGCCTTACCACTACTGCTGTGAGGTCTGGGGCAGCAGGACGAGCACCTAGCTCTGACATGCCTGTCCCAGACTATACCTCTGTCCATATAGTACAATCTCCACAGGGCCTCGTCCTAAACGCAACTGCCTTGCCTTTGCCTGACAAAGAGTTTCTCAGAACGTGTGGCTACGT----
	EremgrantiGM17            -----------------------CTGAGTTCTATAATGATGACTCTTGGGTAGAATTTATTGAGCTAGACATTGATGACCCTGATGAAAAGACTGAAGGATCAGACACAGACAGACTTCTAAGCATTGACCCTCAAAAATCACTGAATATCCTTGGGGCAAAGGATGATGATTCTGGACGTACCAGCTGTTATGAGCCTGACATTATGGAGACTGATTTCAATGCCAGTGACATGTGTGAT---GGTACCTCAGAGGTGGCTCAGCCACAAAGGTTGAAAGGGGAA?????????????GCCTTGACCGGAAGAATCAAAATAGTTCCCTGTTTACTGATGCTGCCTCTGCTACTCAGCAGCCCAATGTCACCCTAGCAGAGGAAAGCAAACCAAGACCACTTCTCATTGGTGGGTCTGAGTCAGTGCATCAAGCTGCTCATACTCAGATAAGCAATCCGAGTTCACTGGCAAACATCGACTTTTATGCCCAGGTAAGTGACATAACACCAGCAGGGAGTGTGGTCCTTTCCCCAGGCCAAAAGCTTAAAGCAGGGATATCCCAGTGTGACCTTCATCCAGAAATAGTCTCACCCTTCCCGGTCAACTTCATCATGGACAATGCCTACTTCTGTGAGGCAGATGCCAAAAAATGCATCACTGTGACCCCTCATGTCCAGGTCGAATCATGTGTGGAG????????????CAGGAGGACAGTTACATCACCACAGAAAGCCTTACCACTACTGCTGTGAGGTCTGGGGCAGCAGAACGAGCACCTGGCTCTGACATGCCTGTCCCAGACTATACCTCTGTCCATATAGTACAATCTCCACAGGGCCTCGTCCTCAATGCAACTGCCTTGCCTTTGCCTGACAAAGAGTTTCTCAGAACGTGTGG----------
	NeagunGM102               -----------------------------------------------------AATTTATTGAGCTAGACATTGATGACCCTGATGAAAAAACTGAAGGATCACACACAGACAGACTTCTAAACACTGACCCTCAAAAATCACTGAATATCCTTGGGGCAAAGGATGATGATTCTGGACATACCAGCTGTTATGACCCTGACATTATGGAGACTGATTTCAATGCCAGTGATGTGTGTGAT---GGTACCTCAGAGGGGGCTCAGCCACAAAGGTTGAAAGGGGAAGCTGAGTTCTTGTGCCTTGACCAGAAGAATCAAAATAGTTCCCTGTTTATTGATGCTGCCTCTGATACTCAGCAGCCCAATATCACTCTAGCAGAGGAAAGCAAACCAAGACCACTTCTCATTGGTGGGTCTGAGTCAGTGCATCAAGCTGCTCATACTCAGATAAGCAATCCAAGTTCACTGGCAAACATCGACTTTTATGCCCAGGTAAGCGACATTACACCAGCAGGGAGTGTGGTCCTTTCCCCAGGCCAAAAGCTTAAAGCAGGGATATCCCAGTGTGACCTTCATCCAGAAATAGTCTCACCCTTCCCGGTCAACTTCATCATGGACAATGCCTACTTCTGTGAGGCAGATGCCAAAAAGTGCATCACTGTGACCCCTCATGTCCAGGTCGAATCATGTGTGAAGCCAAGCTTTAAGCAGGAGGACAGTTACATCACCACAGAAAGCCTTACCACTACTACTTTGAGGTCTGGGGCAGCAGAACGAGCACTTAGCTCTGACATGCCTGTCGCAGACTATACCTCTGTC---------------------------------------------------------------------------------------------
	NeajulGM125               -----------------------------------------------------AATTTATTGAGCTAGACATTGATGACCCTGATGAAAAAACTGACGGATCACACACAGACAGACTTCTAAACACTGACCCTCAAAAATCACTGAATATCCTTGGGGCAAAGGATGATGATTCTGGACATACCAGCTGTTATGACCCTGACATTATGGAGACTGATTTCAATGCCAGTGACGTGTGTGAT---GGTACCTCAGAGGTGGCTCAGCCACAAAGGTTGAAAGGGGAAGCTGAGTTCTTGTGCCTTGACCAGAAGAATCAAAATAGTTCCCTGTTTATTGATGCTGCCTCTGATACTCAGCAGCCCAATATCACTCTAGCAGAGGAAAGCAAACCAAGACCACTTCTCATTGGTGGGTCTGAGTCAGTGCATCAAGCTGCTCATACTCAGATAAGCAATCCAAGTTCACTGGCAAACATCGACTTTTATGCCCAGGTAAGCGACATTACACCAGCAGGGAGTGTGGTCCTTTCCCCAGGCCAAAAGCTTAAAGCAGGGATATCCCAGTGTGACCTTCATCCAGAAATAGTCTCACCCTTCCCGGTCAACTTCATCATGGACAATGCCTACTTCTGTGAGGCAGATGCCAAAAAGTGCATCACTGTGACCCCTCATGTCCAGGTCGAATCATGTGTGAAGCCAAGCTTTAAGCAGGAGGACAGTTACATCACCACAGAAAGCCTTACCACTACTACTTTGAGGTCTGGGGCAGCAGAACGAGCACTTAGCTCTGACATGCCTGTCGCAGACTATACCTCTGTC---------------------------------------------------------------------------------------------

[GHR gaps 7 July 09, 8 chars]
	Elephantulus    00011010
	Echinops         01101111
	Geogale            01101111
	Hemicentetes        01101101
	Limnogale        01111111
	Microgale        01111111
	Micropotamogale  01111111
	OryzorictesAF392886       01111111
	Potamogale          01110111
	ProcaviaAF392896          01111111
	Setifer           01101111
	Tenrec          01101111
	AmbcorcorGM003            01111111
	AmblyhottGM2              01111111
	AmbmarGM045               01111111
	AmbrobGM047               01111111
	AmbsepGM203               01111111
	CalcoobtusiGM5            01111111
	CalleuGM076               01111111
	CarareGM062               01111111
	ChldutGM063               01111111
	ChlsclsclGM070            01111111
	ChrasiGM072               01111111
	ChrysostuhlmGM18          01111111
	ChrysospTrevAF392877      11111111
	ChxvilGM079               11111111
	CryptowintoniGM15         01111111
	EremgrantiGM17            01111111
	NeagunGM102               01111111
	NeajulGM125               01111111

[morph feb2010, 144 chars, #=inapplicable]
Elephantulus         00100221211011001#100000010100(01)0001010000111101100001010110100130000000110000001###10010000#(01)200010101000?0010010000#011#00122220000111000000100
Echinops             100100#020#011001#1010010111100#0102100000010100001#0011010110020120111110211101###2211100111#000101010000000001000100(01)010022222?1010#0010000001
Geogale              111000#020#011001#000(01)01011000110112100000110100001#111100011002110011#01021111010003011001100000100010000000001000101101002222240000#001010000?
Hemicentetes         1(01)0100#020#010#01#100001011110110102000000(01)10100001#20110101001301(02)011100021111011011001000#01000101010000000001000100001001222231110#0010100001
Limnogale            111000#020#01(01)001??00100011000110112100001210100001#100#0101100301001011102111101002101100110010010001000?00000100010000100?222??0000#0010100101
Microgale            111000#020#011001#10000001100011011210000(01)110100001#10110101100301(02)010101021111010021011001100100101010000000011000100001002222230000#0010100101
Micropotamogale      101000#110#010#011100101011000110112100001210100001#100#01011003010010111020111010021(01)1100110110010001020?01#1#1?0?1010010012222?000110011100101
Oryzorictes          111000#020#011001#000000011000110102100000110100001#101(01)010100130120111010211110100110110011001001010100000000010001000010012222(345)0000#0010100101
Potamogale           101000#110#010#0111001010110001101(01)010001#2(01)0100001#100#0101000301001011101011101002101000100(01)10010001020001#1#10000#10000022222(34)000110010110101
Procavia             01010220211010#01#00000011110011000020001#101(01)01000000102000000101010011100000000#022110000#011001#011120001#1#10000#1100000222281100#0000000000
Setifer              100100#020#011001#101001011110110102100000010100001#(01)01101011002(01)12011111021100011112111001102000101010000000001000100(01)010022222(34)1010#0010100001
Tenrec               1(01)0(01)00#020#010#011101001011110110102001000110100001#10110101001(23)01201111102110001101(12)11100110(01)0001010100000000010001001010012222(67)1110#0010100001
Ambly_corriae        101?11102100111000(01)10000010#100#1#0?0001????00000001001(01)010??1030100101110201011###2111000111#00001??????????????????000?10123006???????????????
Ambly_hott           101011102100111000010000010#100#1#0?0001???1000000010010010??1030100102110201011###2111000111#000011011011001000011120000101230061000#0121111121
Ambly_marleyi        101??110210?111000110000010#100#1#0?0001????000000010010010111030100112110201111###2111000111#00001??????????????????000?1??????6???????????????
Ambly_robustus       101?1110210?111000110000010#100#1#0?0001????00000001001(01)010??1030100101110201011###2111000111#00001??????????????????000?10123006???????????????
Ambly_septentrion    101??110211?111000010000010#100#1#0?0001????000000010010010??1030100101110201011###2111000111#0000110110110010000111200001?1230061000#01211?1121
Calco_obtusi         101011102100111000010000010#100#1#0?0001???1000000010011010??1030101110110201001#1#2111110111#000111021011001000011120000101230061000#01211111??
Huetia_leuco         101011102101112000010000010#100#1#020001???100000001001101010103010011011021100011121111101102000111021011001000011110000101230061000#012111112?
Carpita_arendsi      101011102101111000110000010#100#1#0?0001???1000000010011010??1030100100110201000111211100011020001110110110010000111200001012300?1000#012111112?
Chlorot_duthiae      101011102101111100010000010#100#1#0?0001???1000000010010010??1030100101110201010101211100011020001110110110010001111200001012300?1000#0121111121
Chlorot_sclateri     101011102101111000010000010#100#1#0?0001???1000000010010010??103010010111020101(01)10121110001102000111011011001000111120000101230061000#0121111121
Chryso_asiatica      101011002103012111010000010#100#1#0?0001???10000000100100101?1030100101110201000101211111011020001110110110010000111200001012300610(01)0#01211111?1
Chryso_stuhlmanni    101011002103012111010000010#100#1#0?0001???100000001001?010??10301001001102010?01#12111?00110200011?0?10110010000111200001012300610?0#0121?111??
Cspalax_trevel       10101120210201211(01)11(01)000010#100#1#020111???1000(01)01010011010??103010010111020101011121110001102000111011011000000011110000101230071000#0121011121
Cspalax_villosus     101011202102012110110000010#10(01)11#0201(01)1???1000000010011010??10301001001102010101012111000110200011?0?10110000000111100001012300?10?0#0121?111??
Crypto_wintoni       101011102103012100010000010#100#1#0?0001???1000000010011011??103010010(01)1102010101012111110110200011?0?10??0???00???12000011223106?0?0#0?2??1?1??
Eremi_granti         101011102102012100000000010#010#1#0?0001???100001001001?010??103010011(01)1102010101012111110110200011?0?10110010001101100001022210410?0#0121?111??
Neambly_gunn         101011102100111000010000010#100#1#0?0001???1000000010011010??103010010111020101(01)0#121110101102000011011011001000011120000101230061000#0121111121
Neambly_julian       101011102100111000010000010#100#1#0?0001???1000010010011010??10301001011102010(01)1###2111110?1(01)#000011011011001000011120000101230071000#0121111121
	;
end;

BEGIN CODONS;
	CODONPOSSET * CodonPositions = 
		N: 1 908-913, 
		1: 2-905\3, 
		2: 3-906\3, 
		3: 4-907\3;
END;


BEGIN ASSUMPTIONS;
charset GHR=1-913;
charset indels=914-921;
charset morph=922-1065;
taxset tenrecs=echinops geogale hemicentetes limnogale microgale micropotamogale OryzorictesAF392886 potamogale setifer tenrec;
taxset tenrecs_procav=echinops geogale hemicentetes limnogale microgale micropotamogale OryzorictesAF392886 potamogale setifer tenrec ProcaviaAF392896;
END;


begin paup;
pset mstaxa=polymorph collapse = minbrlen;
end;

[!
MrBayes settings for the best-fit model (HKY+G) selected by AIC in MrModeltest 2.3

BEGIN MRBAYES;
	charset GHR=1-913;
	charset indels=914-921;
	charset morph=922-1066;
	Lset applyto=(1) nst=2  rates=gamma;
	Prset applyto=(1) statefreqpr=dirichlet(1,1,1,1);
	lset applyto=(2,3) coding=variable;
	lset applyto=(3) rates=gamma;
	mcmcp nruns=4 filename=GMbayesAug09-MV.out;
END;
]

Begin trees;  [Treefile saved Samstag, 6. Februar 2010  12:43 PM]
[!
>Data file = gmole-comb-feb10.nex
>Heuristic search settings:
>  Optimality criterion = parsimony
>    Character-status summary:
>      Of 1065 total characters:
>        All characters are of type 'unord'
>        All characters have equal weight
>        548 characters are constant
>        189 variable characters are parsimony-uninformative
>        Number of parsimony-informative characters = 328
>    Gaps are treated as "missing"
>    Multistate taxa interpreted as polymorphism
>  Starting tree(s) obtained via stepwise addition
>  Addition sequence: random
>    Number of replicates = 500
>    Starting seed = 736654927
>  Number of trees held at each step during stepwise addition = 1
>  Branch-swapping algorithm: tree-bisection-reconnection (TBR)
>  Steepest descent option not in effect
>  Initial 'MaxTrees' setting = 9999 (will be auto-increased by 9999)
>  Branches collapsed (creating polytomies) if minimum branch length is zero ("amb-")
>  'MulTrees' option in effect
>  Topological constraints not enforced
>  Trees are unrooted
>
>Heuristic search completed
>   Total number of rearrangements tried = 11139503
>   Score of best tree(s) found = 957
>   Number of trees retained = 8
>   Time used = 31.17 sec
]
	Translate
		1 Elephantulus,
		2 Echinops,
		3 Geogale,
		4 Hemicentetes,
		5 Limnogale,
		6 Microgale,
		7 Micropotamogale,
		8 OryzorictesAF392886,
		9 Potamogale,
		10 ProcaviaAF392896,
		11 Setifer,
		12 Tenrec,
		13 AmbcorcorGM003,
		14 AmblyhottGM2,
		15 AmbmarGM045,
		16 AmbrobGM047,
		17 AmbsepGM203,
		18 CalcoobtusiGM5,
		19 CalleuGM076,
		20 CarareGM062,
		21 ChldutGM063,
		22 ChlsclsclGM070,
		23 ChrasiGM072,
		24 ChrysostuhlmGM18,
		25 ChrysospTrevAF392877,
		26 ChxvilGM079,
		27 CryptowintoniGM15,
		28 EremgrantiGM17,
		29 NeagunGM102,
		30 NeajulGM125
		;
tree PAUP_1 = [&U] (1,((((((2,11),(4,12)),((3,(5,6)),8)),(7,9)),((((13,(14,15),16,17),(20,(29,30))),(18,(((19,((23,24),27)),28),(25,26)))),(21,22))),10));
tree PAUP_2 = [&U] (1,((((((2,11),(4,12)),((3,(5,6)),8)),(7,9)),((((13,(14,15),16,17),(20,(29,30))),(21,22)),(18,(((19,((23,24),27)),28),(25,26))))),10));
tree PAUP_3 = [&U] (1,((((((2,11),(4,12)),((3,(5,6)),8)),(7,9)),((((13,14,(15,16),17),(20,(29,30))),(18,(((19,((23,24),27)),28),(25,26)))),(21,22))),10));
tree PAUP_4 = [&U] (1,((((((2,11),(4,12)),((3,(5,6)),8)),(7,9)),((((13,14,(15,16),17),(20,(29,30))),(21,22)),(18,(((19,((23,24),27)),28),(25,26))))),10));
tree PAUP_5 = [&U] (1,((((((2,11),(4,12)),((3,(5,6)),8)),(7,9)),((((13,14,15,16,17),(20,(29,30))),(18,(((19,((23,24),27)),28),(25,26)))),(21,22))),10));
tree PAUP_6 = [&U] (1,((((((2,11),(4,12)),((3,(5,6)),8)),(7,9)),(((((13,15,16),14,17),(20,(29,30))),(18,(((19,((23,24),27)),28),(25,26)))),(21,22))),10));
tree PAUP_7 = [&U] (1,((((((2,11),(4,12)),((3,(5,6)),8)),(7,9)),((((13,14,15,16,17),(20,(29,30))),(21,22)),(18,(((19,((23,24),27)),28),(25,26))))),10));
tree PAUP_8 = [&U] (1,((((((2,11),(4,12)),((3,(5,6)),8)),(7,9)),(((((13,15,16),14,17),(20,(29,30))),(21,22)),(18,(((19,((23,24),27)),28),(25,26))))),10));
End;
